# Supplementary material for: Ginsenoside Derivative AD-1 Suppresses Pathogenic Phenotypes of Rheumatoid Arthritis Fibroblast-like Synoviocytes by Modulating the PI3K/Akt Signaling Pathway
Source: Cells. 2025 Oct 18;14(20):1625. doi: 10.3390/cells14201625 (PMC12564127; doi:10.3390/cells14201625)
Supplement: Supplementary file 1 [file cells-14-01625-s001.zip]

Archive with 1 entries (1 files):
- cells-3858013-supplementary.pdf
